# Supplementary material for: Asymmetric changes in foot anthropometry with pregnancy may be related to onset of lower limb and low back pain
Source: PLoS One. 2024 Feb 23;19(2):e0292115. doi: 10.1371/journal.pone.0292115 (PMC10890715; doi:10.1371/journal.pone.0292115)
Supplement: S1 Data — (XLSX) [file pone.0292115.s001.xlsx]

## Sheet: stats data
Group (0 control, 1 pregnant)	Pain (0 no pain, 1 pain, 9 control)	LBP	wks_pregnant	# of_pregnancies	Height_IN	pre-preg weight_lbs	current weight_lbs	height cm	prepregnant mass	CURRENT_mass_KGS	mass gained	LeftWGT_kg	RightWGT_kg	LEFT_VOLUME	RIGHT_VOLUME	Torsion_RL	deltaH_ASIS	ABS_deltaH_ASIS	delta_H_PSIS	ABS_delta_H_PSIS	POASIS	ABS_POASIS	POPSIS	ABS_POPSIS	SLIP	ABS_SLIP	ICHeight0even1uneven	FL_ABSdIFF	FW_ABSDiff	AI_ABSDiff	AHI_SIT_Diff	AHI_ABSDiff	ARIDiff	ABS_ARI_Diff	ADDiff	AD_Diff	RFA_ABSDiff	RFA_Diff	FA_FL	FA_FW	FA_AI	FA_AHI_SIT	FA_AHI_STAND	FA_ARI	FA_AD	FA_RFA	LB	L_Hip	R_Hip
1	0	0		2	62	130	145	157.48	59.0909	65.9091	4.473	5.45	5.503	0.977	1.03	0.187517	0.6	0.6	0.6	0.6	1.668	1.668	1.292	1.292	0.376	0.376	1	0.2	0.1	0.00801742	0.00875355	0.00853659	0.000765078	0.000765078	-8.9e-16	8.9e-16	0.968	-0.968	0.888889	1.1976	3.89108	2.03002	2.11161	0.0816061	2.2204e-13	36.9184	1.28333	0.3445	1.49033
1	0	0		2	66	180	210	167.64	81.8182	95.4545	10.624	11.47	11.586	0.846	0.962	6.7431	3.2	3.2	0.3	0.3	-1.631	1.631	-0.666	0.666	-0.965	0.965	0	0	0.3	0.00999916	0.000474158	0.0200535	-0.0583865	0.0583865	0.5	0.5	4.084	-4.084	0	3.24324	3.02061	0.135044	6.06061	6.19552	200	169.954	0.261167	0.673667	0.357
1	0	0	34	1		143	170		65	77.2727	4.488	5.448	5.448	0.96	0.96	2.48391	0.7	0.7	-0.3	0.3	2.066	2.066	3.094	3.094	-1.028	1.028	0	0.1	0.1	0.0486142	-0.00380979	0.0128779	0.0449462	0.0449462	-0.2	0.2	1.281	-1.281	0.39604	1.08108	17.083	1.03946	3.7234	4.7624	50	161.845	0.326333	0.132	0.176333
1	0	0	32	1	65	113	145	165.1	51.3636	65.9091	4.469	5.189	5.314	0.72	0.845	5.41311	2.4	2.4	0.7	0.7	-4.806	4.806	-3.633	3.633	-1.173	1.173	1	0	0	0.0544782	0.0201817	0.00361197	-0.0393146	0.0393146	0.2	0.2	2.189	-2.189	0	#NULL!	23.6232	5.03758	0.940228	4.09784	100	83.5337	0.179167	0.057	0.0708333
1	1	1	30	5	70		220	177.8		100	4.488	5.487	5.506	0.999	1.018	12.3413	3.8	3.8	-0.7	0.7	-4.861	4.861	1.637	1.637	-6.498	6.498	0	0.6	0.5	0.00504674	0.0267454	0.019472	-0.0170065	0.0170065	0.2	0.2	0.384	-0.384	2.33463	5.18135	2.03444	7.42286	5.64796	1.77677	66.6667	5.26172	7.025	1.61667	1.675
1	1	1	31	1	62	199	210	157.48	90.4545	95.4545	4.491	5.57	5.547	1.079	1.056	5.51904	1.4	1.4	0	0	1.409	1.409	1.637	1.637	-0.228	0.228	0	0	0.2	0.0249673	-0.00215074	0.00558659	-0.00958893	0.00958893	0.1	0.1	3.051	-3.051	0	2.06186	9.50783	0.566572	1.62602	1.05947	18.1818	144.017	5.27833	4.53	0.288333
1	1	1	29	1	68	195	215	172.72	88.6364	97.7273	4.475	5.49	5.453	1.015	0.978	1.75795	0.4	0.4	-0.3	0.3	-0.719	0.719	1.219	1.219	-1.938	1.938	1	0	0.2	0.0137574	0.00827188	0.00685627	-0.00196426	0.00196426	0.1	0.1	2.357	-2.357	0	2.17391	4.96248	1.90084	1.69014	0.210712	28.5714	62.6612	7.86333	8.28833	8.325
1	1	1	33	1	64	146	174.24	162.56	66.3636	79.2	4.473	5.468	5.492	0.995	1.019	1.67505	-0.4	0.4	0.2	0.2	-1.611	1.611	1.38	1.38	-2.991	2.991	0	0	0.2	0.0143601	0.0110497	0.00628441	-0.0434286	0.0434286	0.3	0.3	2.234	2.234	0	2.17391	5.66393	2.94118	1.84324	4.78377	66.6667	106.635	7.16167	6.775	1.66667
1	0	0	30	1	65	198	195	165.1	90	88.6364	4.468	5.334	5.518	0.866	1.05	1.38247	-0.3	0.3	0.4	0.4			0	0			0	0.2	0	0.0178492	0	0.0167229	-0.0501686	0.0501686	0.2	0.2	2.64	2.64	0.790514	0	5.43531	0	5.60198	5.60198	40	71.4479	1.38333	0.75	0.783333
0	9	0	0	0	62.5		148	158.75		67.2727						13.1641	0.8	0.8	-1.3	1.3	-3.721	3.721	-4.086	4.086	0.365	0.365		0.1	0.2	0.00187331	0.0314264	0.00507223	-0.0591898	0.0591898	0.4	0.4	1.705	1.705	0.433839	2.04082	0.805103	7.82378	1.37739	6.44813	100	49.5136	1.275	0.375	0.2083
0	9	0	0	0	66		140	167.64		63.6364						9.92295	2.5	2.5	-0.5	0.5	-3.705	3.705	-5.117	5.117	1.412	1.412		0	0	0.0335787	0.00429081	0.00186184	-0.0157055	0.0157055	0	0	4.685	4.685	0	0	10.994	1.17647	0.566572	1.74301	0	85.563	0	0	0
0	9	0	0	0	62		133	157.48		60.4545						7.82929	0.8	0.8	-1.6	1.6	1.701	1.701	1.79	1.79	-0.089	0.089	0	0.3	0.5	0.022669	0.00885136	0.00377427	-0.0337498	0.0337498	0.25	0.25	3.496	3.496	1.3245	5.29101	8.07806	2.54361	1.20482	3.74814	47.619	70.9128	0.983	1.183	1.1167
0	9	0	0	0	65		130	165.1		59.0909						1.76712	-0.1	0.1	-0.7	0.7	1.65	1.65	0	0	1.65	1.65	0	0.3	0	0.0341418	0.00436001	0.0021721	-0.00505762	0.00505762	0.1	0.1	1.221	1.221	1.27932	0	159.956	1.17647	0.631528	0.544953	28.5714	23.5011	2.367	0	0
0	9	0	0	0	63		110	160.02		50						2.33954	0.4	0.4	-0.3	0.3	3.658	3.658	3.18	3.18	0.478	0.478	0	0.1	0.2	0.0219601	-0.00017201	0.00584795	0.0175182	0.0175182	8.9e-16	8.9e-16	0.441	0.441	0.453515	2.29885	7.6729	0.0501329	1.8018	1.85193	2.9606e-13	89.7253	0.183	0	0
0	9	0	0	0	62		130	157.48		59.0909						0.188194	0.9	0.9	0.8	0.8	1.414	1.414	2.045	2.045	-0.631	0.631	0	0.2	0.1	0.055206	-0.00134953	0.00965592	0.0281889	0.0281889	-0.3	0.3	0.063	-0.063	0.854701	1.25786	28.9832	0.350263	2.80688	3.15706	46.1538	7.67824	0	0	1.06667
0	9	0	0	0	65		160	165.1		72.7273						0.113967	0.8	0.8	0.8	0.8	-1.502	1.502	0	0	-1.502	1.502	1	0.3	0.1	0.0348603	0.00416536	0.00735018	0.0122347	0.0122347	0	0	3.054	3.054	1.13852	1.03627	12.3084	1.40771	2.77385	1.36627	0	61.7094	0	0	3.467
0	9	0	0	0	67		145	170.18		65.9091						5.36221	-2	2	-0.5	0.5	-0.744	0.744	-3.094	3.094	2.35	2.35	0	0	0.1	0.0223514	0.0275132	0.00815217	-0.0507867	0.0507867	0.3	0.3	3.021	-3.021	0	1.10497	8.42116	8.04954	2.57511	5.47727	85.7143	102.668	0.916667	0.883333	1.24167
0	9	0	0	0	64		140	162.56		63.6364						3.37314	-0.2	0.2	-1.4	1.4	1.157	1.157	3.453	3.453	-2.296	2.296	1	0.2	0.3	0.0453601	0.00552486	0.00543478	-0.0291211	0.0291211	0.2	0.2	2.667	-2.667	0.806452	3.1746	23.2165	1.52672	1.62602	3.15254	50	90.0253	0.658333	0.483333	0.391667
[truncated: 13 more columns]
